# Supplementary material for: Need for and Access to Health Care and Medicines: Are There Gender Inequities?
Source: PLoS One. 2013 Mar 7;8(3):e57228. doi: 10.1371/journal.pone.0057228 (PMC3591435; doi:10.1371/journal.pone.0057228)
Supplement: Table S3 — Asthma diagnosis and treatment. (XLSX) [file pone.0057228.s003.xlsx]

## Sheet: Table S3
Table S3. Asthma diagnosis and treatment
	Sample size for adults (n)				Ever diagnosed with asthma (%)				Diagnosis of asthma based on reported symptoms in last 12 mos.				Ever treated for asthma among adults ever diagnosed (%)				Received medication/other treatment for asthma in past 2 weeks among adults ever diagnosed (%)
	All		Poor		All		Poor		All		Poor		All		Poor		All		Poor
	Female	Male	Female	Male	Female	Male	Female	Male	Female	Male	Female	Male	Female	Male	Female	Male	Female	Male	Female	Male
East Asia & Pacific
China	2039	1954	789	794	1.72206	2.5112	3.46988	4.05342	2.33527	2.41587	4.96956	4.41658	68.0085	87.1179	59.0483	87.034	33.6057	46.8748	31.0935	45.8568
Lao People's Democratic Republic	2594	2295	807	766	2.87324	3.95782	3.71746	5.18173	3.81811	5.09921	5.73982	6.5722	60.4899	66.6766	46.7135	63.9111	22.2997	20.6907	22.6776	14.3351
Malaysia	3367	2673	1231	1059	6.50954	5.2051	6.91382	4.2762	5.12652	5.82231	6.26973	6.8718	87.0156	78.9842	89.0243	63.7437	40.4057	45.6901	48.0647	45.3571
Myanmar	3335	2551	1382	985	2.7311	2.96842	3.06676	2.7685	2.62356	2.86514	3.67605	2.72919	90.1891	91.4273	93.0313	81.2786	38.3105	34.4396	37.0463	24.4023
Philippines	5417	4661	2082	1923	9.04205	6.84166	9.22666	6.98467	8.84356	9.06684	11.6969	10.2449	75.8841	68.9515	72.6722	57.2946	32.5844	34.7417	38.9351	22.4866
Viet Nam	1920	1572	768	628	0.939659	1.22045	1.23302	1.53253	2.15604	2.09603	2.7412	3.67807	100	85.868	100	86.8368	51.0581	28.5564	32.6932	31.0251
Europe & Central Asia
Bosnia-Herzegovina	594	434	248	161	3.14396	3.95127	2.14357	5.91991	6.73053	7.7088	5.16405	15.0986	100	94.7807	100	88.5881	66.5098	64.2858	80.3139	88.5881
Croatia	589	401	234	146	5.55819	6.50205	6.08943	7.71322	9.61946	12.7132	16.6683	21.9027	89.9104	89.6499	84.684	100	64.69	64.2085	63.8713	79.8036
Czech Republic	516	419	218	148	6.26942	3.08018	7.41685	2.3932	10.2347	5.84609	17.5084	9.82747	96.4807	95.4411	97.9893	100	44.7955	17.8071	47.7732	47.7074
Estonia	645	367	267	136	4.66725	4.71241	4.71292	6.52979	13.3057	8.22689	18.7977	14.2382	100	88.0313	100	73.2417	45.6194	34.0132	70.7859	51.6807
Georgia	1588	1164	622	437	3.89205	3.65293	5.80086	3.6463	6.39583	6.56984	7.05395	6.37629	91.6693	94.4576	84.5598	81.438	55.7429	63.4969	47.5783	53.6285
Hungary	828	591	342	209	6.05107	7.65826	5.65938	6.23639	16.6058	13.1899	20.9266	19.95	82.9784	88.2302	89.9934	86.2133	38.6581	29.303	46.0602	48.868
Kazakhstan	2952	1544	1208	580	2.4588	0.996618	1.49788	1.18976	4.7262	3.59834	3.62447	5.10414	89.1403	88.4058	79.5722	100	54.9764	66.4709	62.9315	76.8588
Latvia	570	286	229	116	4.64761	3.65275	4.27603	3.4752	8.74828	10.1586	10.9429	13.1563	82.7968	100	82.0698	100	54.6538	42.4058	34.2229	10.9525
Russia	2828	1593	1175	561	4.93855	2.0687	4.47056	2.46481	10.3432	7.36261	10.5655	9.68208	99.314	93.9506	99.5429	88.3381	75.8277	54.5652	69.2197	74.8761
Slovakia	1542	967	495	205	9.15585	n/a	11.7142	3.38343	9.27952	n/a	13.907	19.4947	96.4121	100	99.508	100	71.2312	62.5612	66.8057	100
Slovenia	314	271	130	105	9.26518	8.51852	6.92308	9.52381	8.33333	9.5941	12.3077	14.2857	96.5517	82.6087	88.8889	100	34.4828	30.4348	33.3333	40
Spain	3740	2624	1506	1003	7.40998	6.93626	7.80648	6.68593	10.0981	11.8221	11.0008	14.5145	88.5513	91.296	81.0705	90.0256	52.6397	51.3078	43.2888	62.546
Turkey	6416	4801	0	0	4.17367	2.63237	n/a	n/a	14.2175	12.4791	n/a	n/a	95.1532	94.8942	n/a	n/a	50.1049	61.9595	n/a	n/a
Ukraine	1813	988	662	306	4.36894	4.50822	4.75402	5.65725	13.8365	13.0589	18.2226	16.1391	80.5005	86.3134	83.6194	90.7507	56.8038	51.8286	65.6571	49.0154
Latin America & Caribbean
Brazil	2812	2188	1062	859	12.6199	11.5824	12.7382	8.68217	16.859	14.3613	17.8544	15.1298	89.6412	93.1599	85.1093	88.4826	28.6976	23.984	25.3511	26.716
Dominican Republic	2430	2104	820	947	12.1253	7.197	9.04015	6.7967	7.19732	4.37755	7.96184	5.27971	69.8883	55.7186	68.7133	54.5985	11.8289	10.4349	13.4171	13.9125
Ecuador	2579	2045	908	774	2.46237	2.26889	2.70504	1.20041	3.40876	2.43769	3.78516	2.66658	85.4016	89.5859	83.4712	71.7121	36.2438	21.5384	26.6431	31.4774
Guatemala	2937	1830	984	782	2.58799	2.377	1.0352	1.16429	12.2043	12.4104	17.641	16.9032	88.7324	86.4865	80	62.5	26.087	18.4211	22.2222	0
Mexico	22369	16377	8909	6473	3.29721	1.9729	2.37	1.74665	n/a	n/a	3.68941	n/a	84.4161	81.2501	83.4261	69.2354	37.7238	32.3337	34.6872	20.2508
Paraguay	2789	2354	1018	1032	6.99934	4.86211	5.718	2.09931	10.8719	8.8736	9.90711	9.2738	91.1568	87.1711	80.5017	92.4553	19.2248	13.0661	15.4177	11.9593
Uruguay	1530	1447	564	610	9.77706	7.48258	9.55335	6.30964	6.11337	6.69799	6.44645	5.96571	89.5374	95.9471	82.9095	96.4273	46.5689	34.956	40.9974	43.4467
Middle East & North Africa
Morocco	2642	2074	860	768	3.75753	2.94235	3.53172	4.52189	12.576	12.349	15.8415	12.8564	81.1514	86.9793	60.5429	87.3656	28.5887	42.0528	12.5845	45.277
Tunisia	2723	2342	1112	887	3.56235	3.88269	4.07662	4.40569	7.17983	9.06805	7.91087	10.3459	85.7642	87.1274	86.5929	94.0019	51.5423	40.5083	45.1212	49.22
United Arab Emirates	563	617	227	239	6.76044	5.22425	10.6501	2.71996	5.99183	4.65187	6.8235	5.66511	100	90.0515	100	95.3164	52.2349	53.1973	55.6716	34.8361
South Asia
Bangladesh	2968	2584	1264	954	4.82014	3.99157	5.3957	4.38486	9.63104	9.86425	10.3495	11.3574	90.0863	85.2985	88.7717	74.0529	41.4003	54.8486	32.7852	41.4497
India	5142	4843	2095	1904	5.72565	6.14763	5.64572	8.4693	10.5229	12.5744	10.3666	16.8388	68.723	67.799	64.3452	61.2777	41.2612	43.3873	34.6248	35.2016
Nepal	4990	3698	1859	1247	4.00488	3.86148	3.84672	4.28345	18.0761	17.1614	18.5919	18.678	74.8177	73.4057	69.6865	64.9465	34.7922	35.9731	n/a	n/a
Pakistan	2812	3567	1107	1386	5.11135	3.12653	5.53801	3.49423	5.30508	4.91857	5.02751	4.66423	77.7255	88.0396	78.3156	74.3306	35.6188	57.3485	36.7733	51.9652
Sri Lanka	3596	3136	1436	1212	3.58439	3.89338	5.49054	7.14056	9.34859	8.54268	13.8423	13.0087	92.7704	97.969	97.9307	94.8165	55.3952	68.9025	63.3163	65.1663
Sub-Saharan Africa
Burkina Faso	2550	2272	987	919	2.77689	1.88745	2.52046	1.18111	5.60409	4.27913	5.46978	3.55251	63.616	74.0542	36.2408	77.0358	29.895	10.6713	20.6991	9.63205
Chad	2453	2195	1049	721	4.72331	3.20475	5.89702	2.77159	5.63895	6.23105	6.12551	5.90004	52.7995	45.6434	38.7297	35.5521	29.2603	24.3134	26.0865	13.4102
Comoros	972	786	382	292	7.13659	7.83723	8.26304	9.38347	11.5038	8.84254	16.1684	12.2495	78.1489	80.8887	70.1644	62.7448	35.0378	12.4815	34.5782	22.2283
Congo	1325	1165	499	459	6.07205	4.14723	5.11724	5.73142	6.91114	5.48538	5.35841	8.97613	87.0853	85.7756	84.932	88.5349	71.8849	76.0677	55.3732	79.158
Cote d Ivoire	1363	1815	531	677	6.58718	2.46443	5.34127	1.40257	7.02611	4.26223	7.07624	2.61359	80.4526	80.8758	61.5626	38.7034	35.7357	40.2844	42.7088	7.55732
Ethiopia	2546	2392	980	936	2.47698	3.00525	0.795937	1.23995	6.68138	6.63053	6.54247	7.69418	68.9379	62.8699	48.9824	54.1207	48.6185	n/a	64.2262	n/a
Ghana	2160	1772	845	655	4.61976	3.71665	5.35592	3.67398	3.64317	2.40791	3.38603	1.94504	80.5317	84.6845	74.3982	70.5304	30.6247	31.6529	33.8957	19.3514
Kenya	2546	1870	1041	714	3.31347	2.50686	3.74011	2.37186	6.56162	4.88398	7.46441	5.96386	86.2019	90.9489	59.275	87.0479	42.6254	53.7806	25.1747	61.9088
Malawi	3089	2210	1245	810	5.85504	4.34674	5.76545	3.28789	6.06829	6.99002	7.94233	8.20346	81.9847	90.7584	75.8703	96.287	23.3418	28.6598	34.7091	22.1703
Mali	1812	2420	716	875	2.6813	2.92499	2.83604	1.76157	3.39203	2.90346	4.36338	2.76032	78.6101	78.382	67.1359	66.1308	29.9716	39.6234	19.0095	48.7118
Mauritania	2291	1457	877	433	8.75297	6.37629	9.43953	8.49351	10.9902	8.28445	14.4159	9.93471	63.6413	74.3137	67.8108	67.8729	61.2588	54.3823	70.0231	75.7072
Mauritius	2016	1872	831	706	4.56806	4.59113	6.43954	4.56819	6.94589	7.33288	8.73795	9.28964	93.2259	91.2602	92.8503	97.2937	59.6592	41.7072	67.8815	49.0821
Namibia	2525	1723	995	617	4.60254	2.36273	3.29553	3.0231	8.53979	7.29643	8.6393	9.93497	89.2812	82.4456	90.1615	67.3225	64.265	44.0448	79.7767	51.3592
Senegal	1534	1663	517	551	4.89845	2.73007	3.67008	1.79438	9.43509	4.2479	7.26463	3.4753	78.7326	77.7266	44.8891	71.6836	54.7836	50.0607	37.9876	71.6836
South Africa	1219	1105	464	403	6.53727	6.00956	5.51083	4.87365	13.5797	10.7386	15.81	11.449	86.5749	89.9047	79.5289	95.8796	43.2958	34.9547	48.6923	40.8808
Swaziland	1666	1404	627	480	n/a	n/a	10.4492	n/a	16.3738	n/a	19.5097	n/a	79.0709	82.3531	68.5057	82.2282	65.7333	62.6339	59.2838	50.2517
Zambia	2089	1722	911	670	3.46261	2.73159	3.57749	2.98371	5.99296	5.34994	5.63557	4.87442	91.0629	88.0571	92.8689	89.4954	46.1327	60.8189	43.5136	36.2429
Zimbabwe	2593	1479	1038	550	3.52591	2.30485	2.71587	2.39744	6.95585	4.34384	6.91118	4.52333	94.6759	86.3089	100	64.1229	35.2094	39.2515	19.5153	26.5891
