# Supplementary material for: Need for and Access to Health Care and Medicines: Are There Gender Inequities?
Source: PLoS One. 2013 Mar 7;8(3):e57228. doi: 10.1371/journal.pone.0057228 (PMC3591435; doi:10.1371/journal.pone.0057228)
Supplement: Table S8 — Need for and access to care among children. (XLSX) [file pone.0057228.s008.xlsx]

## Sheet: Table S8
Table S8. Need for and access to care among children
	Sample size for youngest children under 5 (n)				Youngest child under 5 last sick within last month (%)				Youngest child under 5 last sick over month ago (%)				Youngest child under 5 has never been sick (%)				Received care during last reported illness (%)				Malaria treatment among children who received care for fever during last illness (%)				Antimalarial prescribed by medical professional (%)				Receiving at least 1 measles and 1 DPT immunization (%)				Receiving at least 1 Vitamin A capsule (%)
	All		Poor		All		Poor		All		Poor		All		Poor		All		Poor		All		Poor		All		Poor		All		Poor		All		Poor
	Female	Male	Female	Male	Female	Male	Female	Male	Female	Male	Female	Male	Female	Male	Female	Male	Female	Male	Female	Male	Female	Male	Female	Male	Female	Male	Female	Male	Female	Male	Female	Male	Female	Male	Female	Male
East Asia & Pacific
China	270	313	92	109	42.4142	54.6581	53.0126	42.8937	37.5475	28.4333	28.2784	33.2613	20.0383	16.9086	18.709	23.845	87.6709	87.6786	82.2608	74.4231	n/a	n/a	n/a	n/a	n/a	100	n/a	n/a	57.6936	62.4893	51.1036	47.1048	28.9171	28.9255	21.3346	20.3267
Lao People's Democratic Republic	1213	1179	486	461	17.7843	19.8684	16.1498	20.7549	19.6528	19.0119	19.6231	19.8641	62.5629	61.1197	64.2271	59.381	88.969	89.8214	84.6735	84.5313	8.49541	12.9407	11.8563	20.036	89.2705	92.2847	94.7733	100	22.9351	22.385	20.8756	18.0765	45.707	47.4472	40.7001	43.1744
Malaysia	901	1069	356	391	31.5893	35.2262	29.1384	38.7263	35.7825	38.7026	36.6893	37.8425	32.6282	26.0712	34.1723	23.4312	88.8227	88.422	84.7077	84.5034	5.06844	4.56856	9.72332	5.56508	36.8862	49.5809	29.6832	55.5595	73.639	72.0751	75.9139	75.6693	n/a	n/a	n/a	n/a
Myanmar	949	938	419	394	23.7123	21.1053	24.9081	19.7143	22.1277	28.0969	26.3334	31.6791	54.16	50.7978	48.7585	48.6066	89.4911	90.218	88.1937	86.2467	12.3265	13.6774	10.663	8.82032	76.768	93.8436	73.1861	86.6771	72.512	73.1036	72.1642	70.913	81.8526	81.3176	84.2907	80.2455
Philippines	2216	2346	1004	1033	38.7517	36.6636	38.2465	36.9261	36.6335	39.2983	36.1531	36.9677	24.6148	24.0381	25.6004	26.1062	81.1054	82.6532	79.6033	80.4483	n/a	n/a	n/a	n/a	76.5187	50.7371	86.1363	43.1625	39.9015	39.64	39.6111	39.2495	77.3437	74.1366	74.0166	68.9448
Viet Nam	438	489	212	242	38.3664	38.9152	42.3897	38.7692	30.9775	32.3839	31.4694	32.9404	30.6561	28.701	26.1409	28.2904	98.0514	95.6197	97.8477	92.6405	n/a	n/a	n/a	n/a	100	100	100	100	63.9701	63.4549	57.7661	60.557	83.2589	78.8833	87.4591	82.0001
Europe & Central Asia
Bosnia-Herzegovina	84	82	26	23	26.7441	29.3026	20.8579	38.7844	22.5809	43.3754	20.4361	29.7282	50.675	27.322	58.706	31.4874	92.9888	96.0943	100	100	n/a	n/a	n/a	n/a	n/a	n/a	n/a	n/a	35.5786	38.6832	69.1193	60.0088	21.4334	21.7727	12.8495	30.2591
Croatia	45	49	10	6	22.9758	35.4454	6.83834	12.5571	45.2847	41.4499	46.6935	61.3951	31.7395	23.1047	46.4682	26.0479	79.9259	72.4552	80.4625	34.2769	n/a	n/a	n/a	n/a	n/a	n/a	n/a	n/a	32.3583	55.4542	30.6548	67.7951	7.08885	7.00316	n/a	0
Czech Republic	47	50	11	13	37.0597	59.0573	23.5031	83.4334	42.8241	36.6602	46.9695	14.0237	20.1162	4.28252	29.5274	2.54291	86.9353	65.3214	96.6392	99.2532	n/a	n/a	n/a	n/a	n/a	n/a	n/a	n/a	37.2294	59.1991	36.7962	75.3069	n/a	n/a	n/a	n/a
Estonia	60	53	12	10	19.9317	5.20822	6.32594	n/a	69.9019	75.6187	93.6741	n/a	10.1664	19.1731	0	n/a	89.4565	85.9351	81.2822	85.6896	n/a	n/a	n/a	n/a	100	n/a	100	n/a	36.5571	31.3186	71.2699	28.5098	n/a	n/a	n/a	n/a
Georgia	176	202	55	89	11.0576	9.77267	11.4948	16.7339	37.5693	36.2502	44.6129	22.8881	51.3731	53.9772	43.8923	60.378	96.6322	90.0548	100	89.4993	n/a	n/a	n/a	n/a	n/a	n/a	n/a	n/a	25.7521	26.3668	22.949	24.9299	19.6527	32.6178	14.9124	26.4387
Hungary	80	88	29	27	28.639	21.4572	30.8577	33.6257	51.7235	62.1278	40.1335	63.7032	19.6375	16.415	29.0088	2.67114	97.4355	95.925	91.4905	95.799	n/a	n/a	n/a	n/a	n/a	n/a	n/a	n/a	0	0	0	0	n/a	n/a	n/a	n/a
Kazakhstan	297	335	121	156	20.4931	22.7533	18.5186	19.1965	27.6534	32.7609	18.2651	18.5054	51.8535	44.4858	63.2164	62.2981	97.3315	96.9348	90.7333	95.6029	n/a	n/a	n/a	n/a	n/a	n/a	n/a	n/a	29.437	31.842	30.4706	40.9491	10.5764	23.6161	5.32008	14.0445
Latvia	0	0	0	0	n/a	n/a	n/a	n/a	n/a	n/a	n/a	n/a	n/a	n/a	n/a	n/a	n/a	n/a	n/a	n/a	n/a	n/a	n/a	n/a	n/a	n/a	n/a	n/a	n/a	n/a	n/a	n/a	n/a	n/a	n/a	n/a
Russia	144	140	35	30	20.1554	27.257	18.6945	43.5097	43.8477	43.8182	46.2613	37.2626	35.9969	28.9248	35.0442	19.2277	87.4033	79.5327	85.0424	72.644	n/a	n/a	n/a	n/a	n/a	n/a	n/a	n/a	25.071	23.129	17.8551	37.9286	28.8563	n/a	n/a	n/a
Slovakia	73	70	27	27	33.9213	12.2066	11.6056	2.92246	56.0406	57.455	73.1063	92.7285	10.0381	30.3384	15.2881	4.34901	96.2982	97.8193	99.7256	99.2762	n/a	n/a	n/a	n/a	n/a	n/a	n/a	n/a	11.7318	21.1122	0.804284	27.938	n/a	30.1259	52.773	n/a
Slovenia	32	27	9	4	26.6667	50	44.4444	75	60	26.9231	44.4444	25	13.3333	23.0769	11.1111	0	76	70	75	75	n/a	n/a	n/a	n/a	n/a	n/a	n/a	n/a	50	48.1481	44.4444	50	32.1429	25	0	25
Spain	268	276	36	49	51.7897	43.6407	52.42	34.0448	31.4977	34.9316	29.9354	41.2091	16.7126	21.4277	17.6447	24.7461	97.2344	93.4851	96.2962	95.6123	n/a	n/a	n/a	n/a	n/a	n/a	n/a	n/a	40.9893	33.7135	32.3933	31.1937	23.3403	12.5629	n/a	n/a
Turkey	0	0	0	0	n/a	n/a	n/a	n/a	n/a	n/a	n/a	n/a	n/a	n/a	n/a	n/a	n/a	n/a	n/a	n/a	n/a	n/a	n/a	n/a	n/a	n/a	n/a	n/a	n/a	n/a	n/a	n/a	n/a	n/a	n/a	n/a
Ukraine	137	143	29	41	20.8585	15.952	14.1904	18.5798	45.3947	44.034	53.8011	29.486	33.7469	40.014	32.0085	51.9342	89.149	90.7555	85.9963	86.6595	n/a	n/a	n/a	n/a	n/a	n/a	n/a	n/a	7.84352	3.50898	4.62995	2.39333	32.4923	19.147	n/a	21.0128
Latin America & Caribbean
Brazil	627	638	283	298	33.6064	36.7773	38.8247	36.3865	53.7856	50.9184	47.6811	50.6255	12.608	12.3042	13.4942	12.988	80.2056	75.3218	74.8745	67.2387	n/a	n/a	n/a	n/a	n/a	n/a	n/a	n/a	69.0534	63.4126	68.6496	64.4255	32.8095	33.393	33.7629	38.3555
Dominican Republic	701	738	256	256	45.6495	44.4908	42.0739	42.8957	38.4035	38.8402	39.0565	35.3982	15.947	16.669	18.8695	21.7061	71.6109	75.6725	71.8028	75.3828	n/a	n/a	n/a	n/a	n/a	n/a	n/a	n/a	52.9526	58.9165	50.4792	48.8478	32.8188	37.3501	31.7813	33.3973
Ecuador	598	651	288	308	44.5919	48.3733	44.0624	49.3792	31.3242	30.0846	33.1988	29.3745	24.0839	21.5421	22.7388	21.2463	78.9159	79.8908	73.7095	76.2115	n/a	n/a	n/a	n/a	n/a	90.3387	n/a	83.6834	31.9801	29.5716	32.5907	31.5686	57.085	60.566	59.1629	63.8707
Guatemala	1090	1128	548	503	49.5644	49.4307	48.7524	48.6542	35.818	33.2068	35.3167	32.7122	14.6176	17.3624	15.9309	18.6335	61.7849	61.1819	55.2752	54.9872	2.32019	2.32019	1.03359	1.03359	100	n/a	n/a	n/a	30.0642	28.9007	30.6569	33.2008	41.1464	45.046	38.2591	45.0111
Mexico	5800	6023	2745	2855	45.8819	46.0376	43.198	44.0636	34.7149	34.5075	37.1021	36.2454	19.4031	19.4549	19.6998	19.691	79.9261	80.1032	77.7088	76.343	n/a	n/a	n/a	n/a	100	100	100	100	19.6966	18.5384	21.0523	18.876	n/a	n/a	n/a	n/a
Paraguay	899	999	424	472	45.5083	46.1401	49.6247	54.333	40.3713	41.3183	34.2706	32.6385	14.1204	12.5416	16.1047	13.0285	66.9869	68.1197	50.3646	53.6596	3.14315	2.97282	3.83585	3.57296	100	100	100	100	65.2108	64.9947	62.2188	63.2618	42.303	40.2621	25.7728	27.9086
Uruguay	187	202	72	74	23.1708	22.1131	24.5195	12.2303	48.7089	53.2255	39.3288	48.8745	28.1203	24.6614	36.1518	38.8952	86.8953	82.704	85.704	79.5131	n/a	n/a	n/a	n/a	n/a	n/a	n/a	n/a	36.111	36.0829	38.9052	31.6478	12.9893	15.4079	15.9061	20.9537
Middle East & North Africa
Morocco	948	965	407	361	49.8875	47.707	42.4822	48.2406	34.205	36.5219	31.8971	36.6429	15.9075	15.7711	25.6206	15.1165	80.2745	80.3207	62.7742	67.6092	n/a	n/a	n/a	n/a	n/a	n/a	n/a	n/a	68.7094	68.577	61.2875	66.8905	63.7498	60.8799	51.4615	60.4201
Tunisia	653	693	279	265	36.9736	35.8406	35.0441	30.9075	39.3785	42.267	38.4533	47.5187	23.6479	21.8924	26.5026	21.5738	85.4536	88.6207	83.7405	82.0773	n/a	n/a	n/a	n/a	n/a	n/a	n/a	n/a	59.166	61.1914	59.1788	60.1305	41.6872	36.5093	26.0329	21.0707
United Arab Emirates	202	196	72	73	37.6852	28.0313	41.9651	26.9925	36.1508	37.5927	34.0079	43.3031	26.164	34.376	24.027	29.7044	89.4934	82.9929	89.1775	84.6866	n/a	n/a	n/a	n/a	n/a	n/a	n/a	n/a	27.4263	17.5023	36.1903	25.403	n/a	n/a	n/a	n/a
South Asia
Bangladesh	1258	1186	560	514	64.975	66.092	64.7126	66.0349	32.2626	30.0043	33.0929	30.4578	2.76246	3.90367	2.19446	3.50727	93.0877	90.5298	90.6223	85.0292	2.2884	1.02865	1.37362	1.3633	84.3404	59.0859	80.9681	48.4374	55.497	54.699	51.2271	48.8492	79.6167	77.1714	78.7464	73.9253
India	1572	1868	702	818	41.4222	41.7668	36.0191	41.109	30.0201	37.3793	36.2145	37.541	28.5578	20.8539	27.7664	21.35	89.9907	95.6156	84.6465	94.0284	25.7382	25.4896	23.6456	25.5007	n/a	n/a	n/a	n/a	30.1801	34.7979	22.8185	29.7825	29.1305	32.286	25.8237	27.6269
Nepal	1788	2059	705	866	27.4776	32.139	24.0719	30.7005	39.1803	42.2793	41.5109	39.0243	33.3421	25.5817	34.4172	30.2752	80.7038	85.7085	74.1066	81.9838	2.47261	1.60821	1.15456	2.00614	86.584	94.2897	70.6791	86.4472	20.7839	23.9069	18.2751	24.2917	83.2585	85.3487	84.6488	84.4716
Pakistan	1573	1595	654	644	51.5136	52.7715	53.9771	52.6369	26.6017	25.8719	25.0111	26.9909	21.8846	21.3566	21.0118	20.3721	96.1144	95.8956	94.9977	93.8298	11.2857	10.3191	14.4491	14.1414	100	99.0686	100	100	26.7227	27.3227	19.737	26.8533	65.2545	67.7235	67.2205	69.2162
Sri Lanka	755	799	326	339	32.8459	32.5972	32.9128	36.0431	29.7032	32.9116	34.2283	36.1199	37.4509	34.4912	32.8589	27.837	97.4464	96.168	99.8942	91.7801	n/a	n/a	n/a	n/a	100	100	100	100	56.407	51.4198	45.753	44.8729	n/a	n/a	n/a	n/a
Sub-Saharan Africa
Burkina Faso	1417	1339	526	506	41.8075	41.448	38.8556	37.8027	31.2198	34.8159	32.6425	36.7553	26.9727	23.7362	28.502	25.442	87.6232	85.1266	85.2724	79.6513	63.953	68.4532	58.5379	64.5001	71.8247	83.3151	65.5703	77.0961	30.0671	28.4881	23.6411	24.3765	73.1177	71.4828	68.8379	65.8055
Chad	988	1014	340	360	28.1615	30.6612	21.1433	29.2165	17.8612	19.3016	14.5382	12.5953	53.9774	50.0372	64.3185	58.1882	70.5014	70.3327	65.6425	55.3013	76.4715	75.0734	72.2745	72.1191	96.24	90.6988	89.3363	91.2337	17.9738	21.0646	9.99874	11.6643	67.6962	68.6836	62.97	65.344
Comoros	255	293	99	112	53.7553	52.8201	53.7749	54.3117	31.0111	27.8144	32.144	24.8421	15.2336	19.3655	14.0811	20.8462	87.1332	85.8404	72.1522	73.1898	91.5249	90.14	85.6686	87.279	91.3205	94.1508	92.767	88.5629	54.937	49.9289	43.4164	42.9175	n/a	n/a	n/a	n/a
Congo	383	440	156	194	45.7589	54.4071	50.3263	59.858	27.9563	30.5579	12.055	16.6071	26.2849	15.035	37.6188	23.5349	94.8546	93.2671	94.3262	93.7329	82.8438	87.9645	84.2943	83.3627	96.3162	96.0886	99.3214	94.5885	23.5835	29.6005	13.7678	22.3937	75.1327	72.2349	76.2656	56.14
Cote d Ivoire	502	513	178	202	48.3123	44.531	41.5389	43.1802	25.9263	35.8354	27.3859	32.9167	25.7614	19.6336	31.0752	23.9031	85.2367	84.501	73.1996	82.1797	81.7681	78.6739	78.5283	81.8258	98.2364	94.0563	98.0591	85.9538	39.1882	36.8599	34.0493	34.4119	38.3131	31.0365	32.8251	28.6172
Ethiopia	1106	1168	467	497	23.1741	21.9319	22.6312	24.1746	23.0081	27.4992	23.6658	27.1432	53.8179	50.5689	53.703	48.6822	66.1679	68.8631	50.1539	54.6421	30.9197	35.1429	41.6193	37.5299	100	100	100	100	25.8677	25.5994	20.02	19.8355	59.7884	61.044	51.7052	53.9977
Ghana	799	848	331	323	35.844	38.5682	37.6883	33.4177	42.5898	41.8944	42.5659	45.3201	21.5661	19.5374	19.7458	21.2622	91.4205	91.7628	88.5059	87.1173	93.8836	91.5321	92.4359	91.2532	97.9242	95.9638	97.3018	96.5075	55.9987	56.2972	50.8466	52.7568	85.1425	88.0351	83.5676	89.2917
Kenya	929	976	385	400	45.8521	44.0211	47.7157	40.5281	39.1867	37.3712	41.6805	39.9095	14.9612	18.6076	10.6038	19.5624	87.6032	90.7432	81.1841	84.1856	80.2413	75.2969	80.4753	85.0469	99.9743	100	100	100	59.6097	57.1049	51.0653	48.1903	66.8764	61.1292	62.7513	57.7794
Malawi	1369	1217	494	472	58.6045	60.4012	62.6571	62.9674	31.3759	29.2549	28.276	28.5326	10.0196	10.344	9.06689	8.49999	81.1894	82.0041	78.5113	77.6056	75.7009	75.8892	68.4833	70.4126	94.7495	94.4952	95.5526	93.3905	64.4433	64.2005	64.5032	62.2843	85.2449	84.0455	82.7831	80.6255
Mali	843	961	273	322	39.5793	33.2302	33.8485	39.2738	20.4822	23.7814	23.548	21.4266	39.9386	42.9885	42.6035	39.2996	81.4773	78.7845	73.2792	75.5954	77.3367	78.5325	72.1384	73.2655	n/a	n/a	n/a	n/a	17.2522	20.8154	13.373	19.4721	n/a	n/a	n/a	n/a
Mauritania	597	633	212	232	45.3203	43.1168	43.0974	48.4188	27.1817	25.4412	21.5365	19.4417	27.498	31.4421	35.3661	32.1395	66.6671	64.2526	43.2611	48.754	39.9711	40.9147	29.1112	35.4566	96.613	99.3259	84.0519	n/a	27.2323	24.5177	18.6615	18.0898	76.5259	72.3888	68.9235	68.1858
Mauritius	426	450	162	160	43.4234	45.7842	45.1125	45.3598	44.9576	44.8149	46.5198	46.7306	11.6191	9.40092	8.36771	7.90954	95.5488	96.0561	95.4699	96.412	n/a	n/a	n/a	n/a	n/a	n/a	n/a	n/a	64.3195	58.3925	67.7761	54.8352	n/a	n/a	n/a	n/a
Namibia	814	715	352	312	31.9807	38.0804	29.0926	32.4934	26.5025	23.5034	28.7208	20.4293	41.5168	38.4162	42.1866	47.0774	86.7618	85.959	84.2284	80.5335	n/a	n/a	n/a	n/a	99.6606	98.9949	99.3878	97.7473	65.0093	64.3209	66.6098	64.8429	76.0861	77.3743	75.7058	76.0027
Senegal	601	657	225	276	41.4131	38.5538	36.6546	41.3101	35.0318	32.6533	37.1698	27.989	23.5551	28.7929	26.1756	30.7009	73.3387	71.5447	69.7785	67.1575	55.4966	56.7261	62.5095	55.3103	99.8725	99.9592	100	100	41.65	44.3718	36.1788	40.4088	77.2857	77.4754	74.8059	78.2229
South Africa	302	252	114	103	36.9175	40.5087	35.8439	51.668	36.4248	36.634	42.9079	34.8399	26.6577	22.8573	21.2482	13.4921	92.1435	83.6224	92.9017	83.9369	n/a	n/a	n/a	n/a	n/a	100	100	100	43.2387	41.2787	35.4982	44.5636	26.2663	30.3701	23.7784	29.9818
Swaziland	369	365	135	142	40.7678	28.8753	46.336	42.9498	24.3786	25.1558	15.3073	17.006	34.8535	45.9689	38.3567	40.0442	88.6172	89.3906	83.3033	83.2078	n/a	n/a	n/a	n/a	n/a	n/a	n/a	n/a	49.6718	47.8715	51.6523	38.3571	n/a	n/a	n/a	n/a
Zambia	937	951	363	383	35.9736	38.7914	34.7909	39.4859	46.3769	45.1003	47.2163	44.2916	17.6496	16.1083	17.9928	16.2225	85.7319	86.2638	81.4446	83.4355	79.6351	81.8269	84.1768	85.3966	99.2806	98.8669	98.8643	99.0588	66.0158	66.8268	63.2353	64.4089	83.0427	83.4454	78.4446	82.8717
Zimbabwe	922	911	404	405	39.1449	35.0841	42.2276	34.7145	32.5594	36.5826	30.5067	37.8608	28.2957	28.3332	27.2658	27.4246	70.6176	75.3618	72.1561	76.1286	n/a	n/a	46.1484	45.2764	98.522	100	100	100	61.6023	58.0932	62.516	57.0453	58.8988	55.3169	52.9632	55.1001
